# Supplementary material for: Insights into FGFR4 (rs351855 and rs7708357) Gene Variants, Ki-67 and p53 in Pituitary Adenoma Pathophysiology
Source: Int J Mol Sci. 2025 Aug 5;26(15):7565. doi: 10.3390/ijms26157565 (PMC12347107; doi:10.3390/ijms26157565)
Supplement: Supplementary file 1 [file ijms-26-07565-s001.zip]

Archive with 1 entries (1 files):
- ijms-3752176-supplementary.pdf
